# Supplementary material for: Hybrid Silica-Based Fillers in Nanocomposites: Influence of Isotropic/Isotropic and Isotropic/Anisotropic Fillers on Mechanical Properties of Styrene-Butadiene (SBR)-Based Rubber
Source: Polymers (Basel). 2021 Jul 22;13(15):2413. doi: 10.3390/polym13152413 (PMC8348337; doi:10.3390/polym13152413)
Supplement: Supplementary file 1 [file polymers-13-02413-s001.zip]

Archive with 1 entries (1 files):
- polymers-1284111-supplementary.pdf
